# Supplementary material for: Metabolomic Classification of Myalgic Encephalomyelitis/Chronic Fatigue Syndrome via Explainable Ensemble Learning and Pareto-Guided Feature Selection
Source: Int J Mol Sci. 2026 Jun 30;27(13):5920. doi: 10.3390/ijms27135920 (PMC13362375; doi:10.3390/ijms27135920)
Supplement: Supplementary file 1 [file ijms-27-05920-s001.zip]

Archive with 1 entries (1 files):
- ijms-4339894-supplementary.pdf
